# Supplementary material for: Reducing the Flocculation of Milk Tea Using Different Stabilizers to Regulate Tea Proteins
Source: Foods. 2023 Apr 1;12(7):1484. doi: 10.3390/foods12071484 (PMC10094277; doi:10.3390/foods12071484)
Supplement: Supplementary file 1 [file foods-12-01484-s001.zip]

Archive with 1 entries (1 files):
- foods-2258625-supplementary.pdf
